# Supplementary material for: The effect of screw orientation on internal fixation of Letenneur type II Hoffa fractures: a biomechanics study
Source: BMC Musculoskelet Disord. 2024 Feb 2;25:107. doi: 10.1186/s12891-024-07222-6 (PMC10835960; doi:10.1186/s12891-024-07222-6)
Supplement: Supplementary file 1 — Supplementary Material 1 [file 12891_2024_7222_MOESM1_ESM.xls]

## Sheet: Sheet1
	A	B	C		A	B	C		A	B	C		A	B	C
AP	-1.19126	-1.52437	-1.85749		-2.41503	-2.78367	-3.15232		-3.75063	-4.14735	-4.54406		383.3	305.95	-228.6
	-1.23092	-1.56867	-1.90642		-2.46678	-2.83094	-3.1951		-3.82207	-4.23548	-4.64889		-372.9	-295.55	-218.2
	-1.28086	-1.61786	-1.95486		-2.51792	-2.87757	-3.23722		-3.89881	-4.32785	-4.75689		-361.4	-300.15	-238.9
	-1.32888	-1.66612	-2.00336		-2.57172	-2.92555	-3.27937		-3.97515	-4.41597	-4.8568		-394.7	-321.95	-249.2
	-1.37511	-1.71374	-2.05236		-2.6244	-2.97359	-3.32278		-4.05334	-4.50514	-4.95695		-405.3	-332.45	-259.6
	-1.41939	-1.76051	-2.10163		-2.67438	-3.02038	-3.36637		4.141	4.609	5.077		-372.9	-305.9	-238.9
	-1.46557	-1.80848	-2.15139		-2.72377	-3.06684	-3.4099		4.221	4.673	5.125		-394.7	-321.95	-249.2
	-1.51164	-1.85454	-2.19744		-2.77113	-3.1141	-3.45707		4.115	4.644	5.173		383.3	305.95	-228.6
PA	-1.3593	-0.785168	-0.211038		-2.20329	-1.65305	-1.1028		-3.20685	-2.55584	-1.90483		414.9	561.75	-708.6
	-1.38942	-0.813276	-0.237132		-2.24274	-1.69383	-1.14493		-3.25741	-2.59791	-1.93841		-400.1	-561.65	-723.2
	-1.42065	-0.842077	-0.263507		-2.28249	-1.73411	-1.18573		-3.30694	-2.6394	-1.97186		-385.6	-561.65	-737.7
	-1.45005	-0.8697	-0.289352		-2.32268	-1.77427	-1.22587		-3.36161	-2.68433	-2.00706		-429.6	590.95	752.3
	-1.48051	-0.898413	-0.316317		-2.36301	-1.81238	-1.26174		-3.41589	-2.72971	-2.04353		-443.6	605.4	767.2
	-1.50982	-0.926646	-0.343467		-2.40465	-1.85174	-1.29883		3.466	2.7735	2.081		-400.1	-561.65	-723.2
	-1.53939	-0.954859	-0.370326		-2.44447	-1.88777	-1.33108		3.511	2.816	2.121		-429.6	-583.65	-737.7
	-1.5693	-0.982849	-0.396401		-2.48511	-1.92455	-1.364		3.561	2.8635	2.166		414.9	583.6	752.3
